# Supplementary material for: Topology of the Electron Density and of Its Laplacian from Periodic LCAO Calculations on f-Electron Materials: The Case of Cesium Uranyl Chloride
Source: Molecules. 2021 Jul 12;26(14):4227. doi: 10.3390/molecules26144227 (PMC8303866; doi:10.3390/molecules26144227)
Supplement: Supplementary file 1 [file molecules-26-04227-s001.zip]

Archive with 1 entries (1 files):
- molecules-1259661-supplementary.pdf
